# Supplementary material for: Morphology Effect of Bismuth Vanadate on Electrochemical Sensing for the Detection of Paracetamol
Source: Nanomaterials (Basel). 2022 Apr 1;12(7):1173. doi: 10.3390/nano12071173 (PMC9000780; doi:10.3390/nano12071173)
Supplement: Supplementary file 1 [file nanomaterials-12-01173-s001.zip]

Archive with 1 entries (1 files):
- nanomaterials-1634265-supplementary.pdf
